# Supplementary material for: A Novel Strategy for High Quantum Efficiency Composite Oxide Far-Red Phosphors: Ca14Mg5.94Li0.03In0.03Ga9.95O35:0.05Mn4+
Source: Materials (Basel). 2026 Mar 30;19(7):1367. doi: 10.3390/ma19071367 (PMC13075092; doi:10.3390/ma19071367)
Supplement: Supplementary file 1 [file materials-19-01367-s001.zip]

Archive with 1 entries (1 files):
- materials-4191536-supplementary.pdf
